# Supplementary material for: Metal-Chelating Self-Assembling Peptide Nanofiber Scaffolds for Modulation of Neuronal Cell Behavior
Source: Micromachines (Basel). 2023 Apr 19;14(4):883. doi: 10.3390/mi14040883 (PMC10146964; doi:10.3390/mi14040883)
Supplement: Supplementary file 1 [file micromachines-14-00883-s001.zip]

Archive with 1 entries (1 files):
- micromachines-2360232-supplementary.pdf
